# Supplementary material for: What Drives Anticoagulant Selection in Patients Aged ≥85 Years with Atrial Fibrillation? Insights from the CRAFT Registry
Source: J Clin Med. 2026 May 15;15(10):3806. doi: 10.3390/jcm15103806 (PMC13207535; doi:10.3390/jcm15103806)
Supplement: Supplementary file 1 [file jcm-15-03806-s001.zip]

Archive with 1 entries (1 files):
- jcm-4299244-supplementary.pdf
